# Supplementary material for: Causal effects of endometriosis on SLE, RA and SS risk: evidence from meta-analysis and Mendelian randomization
Source: BMC Pregnancy Childbirth. 2024 Feb 23;24:162. doi: 10.1186/s12884-024-06347-9 (PMC10885476; doi:10.1186/s12884-024-06347-9)
Supplement: Supplementary file 2 — Supplementary Material 2. [file 12884_2024_6347_MOESM2_ESM.xlsx]

## Sheet: Table S1
Table S1: The SNPs selected for endometriosis to perform MR analysis.
Exposure	SNP	chr	pos	beta of exposure	standard error of exposure	P value of exposure	effect allele of exposure	other allele of exposure
Endometriosis	rs10917151	1	22422721	0.0569049	0.00408923	5.08e-44	A	G
Endometriosis	rs11674184	2	11721535	0.0334238	0.00315482	3.16e-26	G	T
Endometriosis	rs1430787	2	67868498	0.0569049	0.00991932	9.65e-09	T	A
Endometriosis	rs1903068	4	56008477	0.0334238	0.00326918	1.55e-24	G	A
Endometriosis	rs6456259	6	19761718	0.0334238	0.00397602	4.23e-17	G	A
Endometriosis	rs71575922	6	152554014	0.049218	0.00420508	1.21e-31	G	C
Endometriosis	rs1451383	7	25891809	0.0253059	0.00370663	8.66e-12	A	G
Endometriosis	rs55909142	7	46673774	0.0170333	0.00296228	8.92e-09	T	C
Endometriosis	rs10122243	9	22158924	0.0253059	0.00296741	1.49e-17	T	C
Endometriosis	rs3858429	11	30343757	0.049218	0.00429679	2.23e-30	T	C
Endometriosis	rs12320196	12	95645385	0.0211893	0.00282794	6.74e-14	G	A
Endometriosis	rs12030576	1	115817221	0.0253059	0.00347612	3.34e-13	T	G
Endometriosis	rs2040445	1	169216412	0.0681859	0.0106277	1.4e-10	G	C
Endometriosis	rs2421985	1	172099136	0.0211893	0.00282787	6.73e-14	C	T
Endometriosis	rs6435157	2	203441224	0.0211893	0.00388625	4.97e-08	C	T
Endometriosis	rs1352889	3	49652148	0.0211893	0.00381505	2.79e-08	C	T
Endometriosis	rs2510770	4	95479372	0.0170333	0.00294888	7.64e-09	A	G
Endometriosis	rs2946160	5	157891878	0.0211893	0.00377513	1.99e-08	A	G
Endometriosis	rs4540228	6	74613060	0.0211893	0.003147	1.66e-11	T	C
Endometriosis	rs2226158	6	125995467	0.0211893	0.00337321	3.35e-10	A	G
Endometriosis	rs11756073	6	170363580	0.0253059	0.0042713	3.13e-09	A	G
Endometriosis	rs6970537	7	27217359	0.0211893	0.00324935	6.98e-11	A	G
Endometriosis	rs17053711	8	25311269	0.0211893	0.00369314	9.61e-09	A	G
Endometriosis	rs10090060	8	75257608	0.0253059	0.00324779	6.61e-15	G	A
Endometriosis	rs12549438	8	100150371	0.0211893	0.00345219	8.36e-10	T	A
Endometriosis	rs10983311	9	119470373	0.0211893	0.00378685	2.2e-08	A	T
Endometriosis	rs507666	9	136149399	0.0211893	0.00370179	1.04e-08	A	G
Endometriosis	rs10828249	10	21824727	0.0211893	0.00305028	3.74e-12	A	G
Endometriosis	rs7907732	10	90182764	0.0211893	0.00333827	2.19e-10	C	T
Endometriosis	rs7924571	11	32350027	0.0211893	0.00342291	6e-10	A	C
Endometriosis	rs56090796	12	15406228	0.0211893	0.00358646	3.46e-09	A	T
Endometriosis	rs3803042	12	54387947	0.0170333	0.00294102	6.97e-09	A	G
Endometriosis	rs10860864	12	102822862	0.0253059	0.00403821	3.69e-10	T	C
Endometriosis	rs7334326	13	50967732	0.0253059	0.00444947	1.29e-08	C	G
Endometriosis	rs57281976	14	93112974	0.0211893	0.00358847	3.53e-09	A	G
Endometriosis	rs12441483	15	40353416	0.0211893	0.00287108	1.58e-13	C	T
Endometriosis	rs66683298	17	46277748	0.0211893	0.00343867	7.18e-10	C	T
Endometriosis	rs7214750	17	63903119	0.0374265	0.00612281	9.8e-10	T	C
Endometriosis	rs2967684	19	8786624	0.0253059	0.00444947	1.29e-08	A	G
Endometriosis	rs13441059	X	70108889	0.0211893	0.00314365	1.58e-11	A	G
Endometriosis	rs5933091	X	131278107	0.0211893	0.00347273	1.05e-09	G	T
Endometriosis	rs73241342	X	133691738	0.0569049	0.00886785	1.39e-10	A	G
*After identifying all SNPs in PhenoScanner database(http://www.phenoscanner.medschl.cam.ac.uk/), we identified no SNPs as cofounders in endometriosis GWAS , which may influence the relationship between Endometriosis and cancers. No SNP were associated with alcohol assumption, no SNP (rs62056905) was associated were detected associated with smoking and no SNP was associated with caffeine consumpt…

## Sheet: Table S2
Table S2: Details of studies included in Mendelian randomization analyses
Trait	First author	Consortium	Number of cases	Number of controls	Sample size	Year	PMID	ID
Systemic lupus erythematosus	Wang YF	NA	4222	8431	12653	2021	33536424	ebi-a-GCST90011866
rheumatoid arthritis	Neale	Neale Lab	3730	333429	337159	2017	NA	ukb-a-105
Sjogren's syndrome	/	finngen	1366	40941	42307	2017	28346442	finn-b-M13_SJOGREN

## Sheet: Table S3
Table S3: The causal effects of endometriosis on autoimmune diseases with five MR analyses
Exposure	Cancer Types	nsnp	IVW				MR-Egger				Weighted Median			Simple Mode			Weighted Mode
			Beta	SE	P		Beta	SE	P		Beta	SE	P	Beta	SE	P	Beta	SE	P
Endometriosis	Systemic lupus erythematosus	29	0.649673	0.236622	0.00603961		0.462819	0.713891	0.522264		0.530233	0.366495	0.147963	0.0571499	0.610141	0.926041	0.309697	0.408527	0.454735
Endometriosis	rheumatoid arthritis	31	0.00493673	0.00199855	0.0135055		0.00484464	0.00671709	0.476345		0.00785246	0.00291447	0.00705358	0.00962473	0.0061276	0.1264	0.00920318	0.00462853	0.055663
Endometriosis	Sjogren's syndrome	31	-0.309157	0.587101	0.598483		-0.0181461	1.93302	0.992574		0.679017	0.643138	0.291066	-0.530358	0.981745	0.592673	-1.02445	0.985444	0.30609

## Sheet: Table S4
Table S4: Sensitivity analyses of MR analysis of endometriosis on autoimmune diseases.
Exposure	Outcome	IVW-Cochran's Q test/Heterogeneity				MR-Egger intercept/Pleiotropy
		Q	Q_df	P value		Intercept	SE	P value
Endometriosis	Systemic lupus erythematosus	24.6651	28	0.645994		0.00514166	0.0185336	0.783568
Endometriosis	rheumatoid arthritis	25.0007	31	0.767685		2.45032e-06	0.000170567	0.988633
Endometriosis	Sjogren's syndrome	101.464	30	1.08877e-09		-0.00794854	0.0502177	0.875332
